# Supplementary material for: Actin-based protrusions of migrating neutrophils are intrinsically lamellar and facilitate direction changes
Source: eLife. 2017 Sep 26;6:e26990. doi: 10.7554/eLife.26990 (PMC5614560; doi:10.7554/eLife.26990)
Supplement: Figure 6—source code 1. — This outputs two text files: one containing data for pseudopod volumes at each time point and one of the angles between the main pseudopod and the cell path. [file elife-26990-fig6-code1.r]

if (!require("RColorBrewer")) {
  install.packages("RColorBrewer")
  library(RColorBrewer)
}
colfunc<-colorRampPalette(c('thistle1','thistle4'))

#colfunc<-colorRampPalette(c('lightblue1','lightblue4'))

sg.mem.plot = function(pca.data, roots) {
  par(mfcol=c(2,3))
  xrange=range(sapply(pca.list, function(pca.data) pca.data$x[,1]))
  yrange=range(sapply(pca.list, function(pca.data) pca.data$x[,2]))
  plot(pca.data$x[,1], pca.data$x[,2], type='l', main="Principal Components 1 & 2",xlim=c(-10,7), ylim=yrange,xlab="Principal Component 1", ylab="Principal Component 2")
  plot.roots=sort(unique(roots))
  points(pca.data$x[plot.roots,1], pca.data$x[plot.roots,2], pch=19, col =colfunc(length(plot.roots)), cex=1.5)
}

sg.plot = function(pca.data, window=9, step=1, threshold=0) {
	par(mfcol=c(2,3))

  all.roots = sapply(1:2, simplify=F, function(prin.comp) {
		deriv = savitzky.golay.deriv(pca.data$x[,prin.comp], window=window, step=step)
		roots = which(diff(sign(deriv))!=0)
		rootswith1=c(1,roots)
		rootsindex=which(abs(diff(pca.data$x[rootswith1,prin.comp]))>threshold)
		rootsfiltered=roots[rootsindex]
		plot(pca.data$x[,prin.comp], type='l', main=sprintf("Principal Component %i", prin.comp), ylab="", xlab="Time")
		abline(v=rootsfiltered, col='red')
		plot(deriv, type='l', main=sprintf("Deriv of Principal Component %i", prin.comp), ylab="", xlab="Time")
		abline(h=0, lty=2)
		abline(v=rootsfiltered, col='red')
		rootsfiltered
	})
	all.roots = unlist(all.roots)
#	xrange=range(sapply(pca.list, function(pca.data) pca.data$x[,1]))
#	yrange=range(sapply(pca.list, function(pca.data) pca.data$x[,2]))
	plot(pca.data$x[,1], pca.data$x[,2], type='l', main="Principal Components 1 & 2",xlab="Principal Component 1", ylab="Principal Component 2", xlim=c(-5,10), ylim=c(-5,5))
	plot.roots=sort(unique(all.roots))
	points(pca.data$x[plot.roots,1], pca.data$x[plot.roots,2], pch=19, col =colfunc(length(plot.roots)), cex=1.5)
	points(pca.data$x[1,1], pca.data$x[1,2], col='lightgreen', pch=19, cex=1)

	all.roots
}

create.pca.data = function(filename) {
	actin = read.table(filename)
	prcomp(actin[,2:4])
}

savitzky.golay.deriv = function(x, window.size=c(5,7,9), step=1, skip=1) {
	window.size = window.size[1]
	if (!window.size %in% c(5,7,9))
		stop("Bad window size")
	window.size = (window.size-1)/2
	x = na.omit(x)
	if (length(x) < window.size*2+1)
		stop("Not enough x values.")
	norms = list(NULL, 10, 28, 60)
	start = window.size*step+1
	end = length(x)-window.size*step
	if (end < start)
		stop("window too big, reduce step.size")
	ret.vals = sapply(seq(start, end, by=skip), function(i) {
		#vals = sapply(1:window.size, function(w) w*(x[i+w]-x[i-w]))
		#sum(vals)
		vals = 0
		for (w in 1:window.size)
			vals = vals + w*(x[i+w*step]-x[i-w*step])
		vals
	})
	#write(ret.vals, file='r_nums2')
	# Insert NAs in between values where skip was. Keeping length the same.
	if (skip > 1)
		ret.vals = c(ret.vals[1], sapply(ret.vals[2:length(ret.vals)], function(val) c(rep(NA, skip-1), val)))
	#write(ret.vals, file='r_nums3')
	# Add NAs to end for incomplete sequence driven by skip > 1. 
	# For example, seq(1,5,by=3) stops at 4, no need an extra NA on end to keep size the same
	if ((end-start)%%skip > 0)  
		ret.vals = c(ret.vals,rep(NA, (end-start)%%skip))
	#write(ret.vals, file='r_nums4')
	ret.vals = ret.vals/(norms[[window.size]]*step)
	#write(ret.vals, file='r_nums5')
	# Pad edges with NAs
	ret = c(rep(NA, window.size*step), ret.vals, rep(NA, window.size*step))
	#write(ret, file='r_nums')
	ret
	#c(rep(NA, window.size*step), ret.vals, rep(NA, window.size*step))
}


colored.line.plot.mrm = function(cellname, x, roots, col=c('black', 'gray'), ...) {
	col = rep(col, 100) # make col a lot longer by repeating it 100 times. That way we won't run out
	roots=unique(roots)
	plotroots = c(1, sort(roots), length(x)) # Adding root at beginning and end since we need to plot those
	plot(x, main=sprintf("Distance from Actin to Membrane %s", cellname),xlab='time', ylab="magitude of vector", ylim=c(0,7),pch=NA, ...) # Empty plot to set margins. We'll fill in the plot next
#	abline(v=sort(roots[]), col='red')
	sapply(2:length(plotroots), function(i) { # Iterate over roots. Basically a for loop
		start.plotroot = plotroots[i-1] # x position to start from
		end.plotroot = plotroots[i] # x position to end at
		points(start.plotroot:end.plotroot, x[start.plotroot:end.plotroot], type='l', col=col[i-1]) # plot points at x versus x
	})
	roots=sort(roots)
	points(roots,x[roots], pch=19, col=colfunc(length(roots)), cex=1.5)
	invisible()
}
colored.line.pca.plot = function( pcadata, protrusions,   ...) {
#  col = rep(col, 100) # make col a lot longer by repeating it 100 times. That way we won't run out
  xrange=range(sapply(pca.list, function(pca.data) pca.data$x[,1]))
  yrange=range(sapply(pca.list, function(pca.data) pca.data$x[,2]))
  roots=which(diff(protrusions$count)!=0)
  plotroots = c(1, sort(roots), length(pcadata$x[,1])) # Adding root at beginning and end since we need to plot those
  plot(pcadata$x[,1],pcadata$x[,2], main=sprintf("PCA"),xlab='PC1', ylab="PC2",pch=NA, xlim=(xrange), ylim=xrange,...) # Empty plot to set margins. We'll fill in the plot next
  #	abline(v=sort(roots[]), col='red')
  protrusions$Col <- colfunc(10)[as.numeric(cut(protrusions$count,breaks = 10))]
  
  sapply(2:length(plotroots), function(i) { # Iterate over roots. Basically a for loop
    start.plotroot = plotroots[i-1] # x position to start from
    end.plotroot = plotroots[i] # x position to end at
    points(pcadata$x[start.plotroot:end.plotroot,1], pcadata$x[start.plotroot:end.plotroot,2],type='l', lwd=20*(protrusions$prot.fraction[start.plotroot+1]), col=protrusions$Col[start.plotroot+1]) # plot points at x versus x
  })
  length(plotroots)
  plotroots
#  protrusions$prot.fraction[plotroots+1]
#  points(roots,x[roots], pch=19, col=colfunc(length(roots)), cex=1.5)
#  invisible()
}


protrusion.plot = function( protrustiondata, roots, col=c('darkgray', 'pink', 'red', 'darkred'), ...) {
  #  col = rep(col, 100) # make col a lot longer by repeating it 100 times. That way we won't run out
  xrange=range(0:250)
  yrange=range(0:400)

  roots=which(diff(protrustiondata$count)!=0)
  plotroots = c(1, sort(roots), length(protrustiondata[,1])) # Adding root at beginning and end since we need to plot those
  plot(protrustiondata[,1],protrustiondata[,3], main=sprintf("PCA"),xlab='PC1', ylab="PC2",pch=NA, xlim=(xrange), ylim=yrange,...) # Empty plot to set margins. We'll fill in the plot next
  #	abline(v=sort(roots[]), col='red')
  sapply(2:length(plotroots), function(i) { # Iterate over roots. Basically a for loop
    start.plotroot = plotroots[i-1] # x position to start from
    end.plotroot = plotroots[i] # x position to end at
    points(protrustiondata[start.plotroot:end.plotroot,1], protrustiondata[start.plotroot:end.plotroot,3], type='l',lwd=protrustiondata$count[start.plotroot+1], col=col[protrustiondata$count[start.plotroot+1]+1]) # plot points at x versus x
  })
  length(plotroots)
  plotroots
}


average.rate= function(cellstats, windowvalue){
  sapply(2:length(cellstats[,1]), function(i) { # Iterate over roots. Basically a for loop
    start.pos = i-1 # x position to start from
    end.pos = i+windowvalue # x position to end at
    rates=(cellstats[end.pos,7]-cellstats[start.pos,7])
    })
 
}

totaldist.v.protrusions= function(cellstats, protdata, roots){
  roots.one=c(1, sort(roots), length(cellstats[,1]))
  root.distances = cellstats[,7][roots.one]
  root.distances = sapply(2:length(roots.one), function(i)
      dist(rbind(c(cellstats$X[roots.one[i]], cellstats$Y[roots.one[i]], cellstats$Z[roots.one[i]]), c(cellstats$X[roots.one[i-1]], cellstats$Y[roots.one[i-1]], cellstats$Z[roots.one[i-1]]))))
  rates =root.distances/diff(roots.one)
  prot.vol = tapply(protdata$prot.fraction, cumsum(1:length(protdata$prot.fraction) %in% roots), mean)  
  data.frame(Time=c(sort(roots), length(cellstats[,1])), Rate=rates, ProtrusionVolume=prot.vol)
}

area.of.pca= function(pcadata){
  (max(pcadata$x[,1])-min(pcadata$x[,1]))*(max(pcadata$x[,2])-min(pcadata$x[,2]))
  
}

protrusion.data= function(protrusiondata, cutoff=1){
  protrusiondata$count=apply(protrusiondata[,3:12],1, function(x)length(which(x>=cutoff)))
  protrusiondata$sum=apply(protrusiondata[,3:12], 1, function(x)sum(x,na.rm = TRUE))
  protrusiondata$prot.fraction=(protrusiondata[,25]-protrusiondata[,3])/protrusiondata[,25]
  protrusiondata
}

prot.count= function(protrusiondata, cutoff=1){
  count=apply(protrusiondata[,3:12],1, function(x)length(which(x>=cutoff)))
  count
}

vol.sum= function(protrusiondata){
  sum=apply(protrusiondata[,3:12], 1, function(x)sum(x,na.rm = TRUE))
  sum
}

pfraction= function(protrusiondata){
  prot.fraction=(protrusiondata[,25]-protrusiondata[,3])/protrusiondata[,25]
  prot.fraction
}

abs.distance=function(actindata){
  actindata.start=c(actindata[1,3], actindata[1,4], actindata[1,5])
  actindata.end=c(actindata[,3], actindata[,4], actindata[,5])
  abs.dist=sqrt(sum((actindata.end-actindata.start)^2))
  abs.dist
}

diags <- function(m, type = c("sub", "super"), offset = 1) {
  type <- match.arg(type)
  FUN <-
    if(isTRUE(all.equal(type, "sub")))
      `+`
    else
      `-`
  m[row(m) == FUN(col(m), offset)] 
}

movsum <- function(x,n=10){filter(x,rep(1,n), sides=1)}

distby10=function(actindata, offset=10){
  dists=c((1:10)*NA, diags(as.matrix(dist(actindata[,3:5])), type='super', offset))
  dists
}

pathsum=function(actindata, offset=10){
  path.sum=movsum(actindata[,6], n=offset)
  path.sum
}

area.under.peaks=function(actindata){
  actin.basedline=actindata[,'distratio']-1
  area=sum(sapply(2:length(actin.basedline), function(i) { 
    sum(actin.basedline[i],actin.basedline[i+1])/2}), na.rm=TRUE)
   area
}

actin.dist.path=function(actindata, offset=10){
  actindata$dists=c((1:10)*NA, diags(as.matrix(dist(actindata[,3:5])), type='super', offset))
  actindata$path.sum=movsum(actindata[,6], n=offset)
  actindata$distratio= actindata$path.sum/actindata$dists
  actindata
}

distance.v.protrusions= function(cellstats, protdata, roots){
  roots.one=c(1, sort(roots), length(cellstats[,1]))
  root.distances = cellstats[,7][roots.one]
  rates = diff(root.distances)/diff(roots.one)
  prot.vol = tapply(protdata$prot.fraction, cumsum(1:length(protdata$prot.fraction) %in% roots), mean)  
  data.frame(Time=c(sort(roots), length(cellstats[,1])), Rate=rates, ProtrusionVolume=prot.vol)
}

# maxrange=50
# i=1
# for (i in c(1:maxrange)) {
#   end.point= 199+i
# plot(c(
#   
#   c14ts$curvature[1:200],
#   c15ts$curvature[1:200],
#   c12ts$curvature[1:200],
#   c22ts$curvature[1:200]),
#   c(c14ts$prot.fraction[i:end.point],
#     c15ts$prot.fraction[i:end.point],
#     c12ts$prot.fraction[i:end.point], 
#     c22ts$prot.fraction[i:end.point]), pch=19, col=rgb(0,0,1, alpha=.5) , xlab='curvature', ylab=sprintf("Protrusion spread %s", i))
# }


makeprotrusionmatrix=function(protfile, anglefile){
  newmatrix=data.frame('total.prot.vol'=protfile$sum)
  newmatrix$count=protfile$count
  newmatrix$prot.fraction=protfile$prot.fraction
  newmatrix$largest.prot=protfile$V3
  newmatrix$largest.prot.length=protfile$V13
  newmatrix$largest.prot.angle=c(0,0,anglefile$V3, 0)
  newmatrix$total.angle=protfile$V2
  newmatrix
}
  
makemovementmatrix=function(actindata){
  newmatrix= data.frame('curvature'= actindata$distratio, 'speed'=actindata$dists)
  newmatrix
}

arimabyvariable= function( max.q=10, max.p=10){
  fit=auto.arima(c(
    c14ts$curvature,
    c15ts$curvature,
    c12ts$curvature,
    c10ts$curvature) ,
    xreg=rbind(c14.prot.matrix, 
               c15.prot.matrix,
               c12.prot.matrix,
               c10.prot.matrix), max.q=max.q, max.p=max.p)
  fit
}
  
linearregression=function(all.data, lag=50){
  start.point=lag+1
  end.point=length(training.set$y)
  fits = sapply(0:lag, simplify=F, function(i) {
    training.data = all.data[ (start.point-i):(end.point-i), ]
    lm(y[start.point:end.point] ~ . - y, data=training.data)
  })
  fits
}

linearregression.glm=function(all.data, lag=50, family=binomial){
  start.point=lag+1
  end.point=length(training.set$y)
  fits = sapply(0:lag, simplify=F, function(i) {
    training.data = all.data[ (start.point-i):(end.point-i), ]
    glm(y[start.point:end.point] ~ . - y, data=training.data, family=family)
  })
  fits
}

createfitsmatrix=function(fits){
  fit.matrix=sapply(fits, coef)
}

createfits.pv.matrix=function(fits){
  fit.matrix=sapply(fits, function(x) summary(x)$coef[,"Pr(>|t|)"])
}

linearregression.coeftest=function(fits){
  end.point=length(fits)-1
  results = sapply(1:end.point, simplify=F, function(i) {
    coeftest(fits[[i]])
  })
  results
}

plot.fits=function(fit){
  yrange=range(fit)
  sapply(1:8, function(i){
    plot(fit[i,], main=row.names(fit)[i], type='l')
  } )
}

plot.pv.fits=function(fit){
  yrange=range(fit)
  sapply(1:8, function(i){
    plot(fit[i,], main=row.names(fit)[i], type='l')
    abline(h=0.05, lty=2, col='red')
    } )
}
