# Supplementary material for: Actin-based protrusions of migrating neutrophils are intrinsically lamellar and facilitate direction changes
Source: eLife. 2017 Sep 26;6:e26990. doi: 10.7554/eLife.26990 (PMC5614560; doi:10.7554/eLife.26990)
Supplement: Figure 6—source code 2. [file elife-26990-fig6-code2.py]

#

# Place markers on cell protrusions located by subtracting actin and membrane labeled channels,

# smoothing the difference and placing a marker on each connected blob enclosing at least

# a specified volume.

#

# To record movie:

#

# movie record super 3 ; vseries play #0 showMark true ; wait 250 ; movie encode ~/Desktop/cell15.mp4 quality high

#

def mark_protrusions(

        n = None,	# Number of maps in series to process, none means all. 

        actin_id = 1,	# Model id for actin channel series, subids 1 to n

        memb_id = 0,	# Model id for membrane channel series, subids 1 to n

        volume = 0,	# Minimum enclosed volume for protrusion in difference map, cubic microns.

        level = 40,	# Contour level for smoothed difference map

        sdev = 0.5,	# Smoothing of difference map, standard deviation, microns

        fit_level = 100, # Contour level used for fitting.

        cell_rgba = (.8, .8, .4, 1),		# Cell color

        protrusion_rgba = (1, .3, .2, 1),	# Marker color

        link_rgba = (.2,.5,.8,1),		# Linker color

        link_radius = 1,			# microns

        diff_id = 1000,				# Temporary model number for difference map

        smooth_id = 1001			# Temporary model number for smoothed difference.

):


    if n is None:

        from chimera import openModels

        n = len(openModels.list(id = actin_id))


    from VolumePath import Marker_Set, Link

    mset = Marker_Set('protrusions1')


    mlist = []

    from chimera import runCommand as run

    for i in range(n):

        aid = '#%d.%d' % (actin_id, i+1)

        mid = '#%d.%d' % (memb_id, i+1)

        # Fitting is optional and is to correct misalignment between the two channels

        if fit_level is not None:

            run('volume %s level %.5g' % (aid, fit_level))

            run('fitmap %s %s rotate false' % (aid, mid))

        # TODO: Unsigned 16-bit maps subtract to give unsigned result, but signed is needed.

        #       For now have to make sure input maps have signed values.

        run('vop subtract %s %s minRMS true model #%d' % (mid, aid, diff_id))

        run('vop gaussian #%d sdev %.5g model #%d' % (diff_id, sdev, smooth_id))

        run('volume #%d level %.5g' % (smooth_id, level))

        # Use hide dust to find surface blobs with enclosed volume large enough.

        run('sop hideDust #%d metric volume size %.5g update false' % (smooth_id, volume))


        cc = cell_center_marker((actin_id,i+1), cell_rgba, mset)

        plist = make_protrusion_markers(smooth_id, volume, protrusion_rgba, i, mset)

        for m in plist:

            Link(m, cc, link_rgba, link_radius)

        mlist.append((i,cc,plist))


        run('close #%d,%d' % (diff_id, smooth_id))


    fout='/Users/meganrm/protrusions2.txt'

    f=open(fout, 'w')

    # Print protrusion statistics

    f.write('#volume %d, level %d, sdev %d\n' %(volume, level, sdev))

    for i, cc, plist in mlist:

        line=protrusion_stats(i, cc, plist)

        f.write(line)

        print protrusion_stats(i, cc, plist)

    f.close()


    report_protrusion_angles(mlist, '/Users/meganrm/protrusion_angles.txt')

    return mset


# Report angle of vector from cell center to protrusion center away from cell center path.

# 0 degrees would be protrusion is straight forward in direction of motion, 180 is straight backwards.

def report_protrusion_angles(mlist, path):

    lines = []

    for i, cc, plist in mlist:

        pbig = max(plist, key = lambda m: m.radius())	# biggest protrusion

        if i-1 >= 0 and i+1 < len(mlist):

            ccprev, ccnext = mlist[i-1][1], mlist[i+1][1]

            # Angle from previous cell centroid step to next step.

            a = 180 - angle(ccprev.xyz(), cc.xyz(), ccnext.xyz())

            pa = angle(pbig.xyz(), cc.xyz(), ccnext.xyz())

            lines.append('%3d %6.0f %6.0f' % (i, a, pa))

        if i-2 >= 0 and i+1 < len(mlist):

            ccprev2, ccprev, ccnext = mlist[i-2][1], mlist[i-1][1], mlist[i+1][1]

            # Angle from previous cell centroid step to next step.

            motion = subtract(ccnext.xyz(),ccprev.xyz())	# Cell center motion

            motion_prev = subtract(cc.xyz(),ccprev2.xyz())	# Cell center motion, previous step

            a = vector_angle(motion, motion_prev)

            pvec = subtract(pbig.xyz(),cc.xyz())	# Protrusion vector

            pa = vector_angle(pvec, motion)

            lines.append('%3d %6.0f %6.0f' % (i, a, pa))


    f = open(path, 'w')

    f.write('\n'.join(lines))

    f.close()


# Subtract two vectors

def subtract(u, v):

    return tuple(a-b for a,b in zip(u,v))


def make_protrusion_markers(smooth_id, volume, protrusion_rgba, frame, mset):

    # Mark protrusions

    from chimera import openModels

    ms = openModels.list(id = smooth_id)[0]

    markers = []

    for p in ms.surfacePieces:

        b = p.blobs

        tval = b.triangle_values('volume')

        for vi, ti in b.blob_list():

            if tval[ti[0]] < volume:

                continue

#            va, ta = b.varray[vi,:], b.tarray[ti,:]

            ta = b.tarray[ti,:].copy()

            center, radius = surface_centroid(b.varray,ta)

            m = mset.place_marker(center, protrusion_rgba, radius)

            m.set_note('%d' % frame)	# Label marker with time series frame number.

            markers.append(m)

    return markers


def cell_center_marker(model_id, cell_rgba, mset):

    id,subid = model_id

    from chimera import openModels

    m = openModels.list(id = id, subid = subid)[0]

    p = m.surface_piece_list[0]

    va, ta = p.geometry

    center, radius = surface_centroid(va,ta)

    c = mset.place_marker(center, cell_rgba, radius)

    c.set_note('%d' % (subid-1))	# Label marker with time series frame number.

    return c


def surface_centroid(va, ta):

    from _surface import vertex_areas, enclosed_volume

    areas = vertex_areas(va, ta)

    n = len(areas)

    center = (areas.reshape((n,1))*va).sum(axis = 0)/areas.sum()       # Area weighted centroid

    volume, hole_count = enclosed_volume(va, ta)

    from math import pow, pi

#    radius=volume

    radius = pow(volume/(4*pi/3), 1.0/3)	# Marker volume = protrusion volume.

    return center, radius


# def print_stats(mset = None):

    

#     from VolumePath import selected_markers

#     mlist = selected_markers() if mset is None else mset.markers()


#     mt = {}

#     for m in mlist:

#         t = int(m.note()) 

#         mt.setdefault(t,[]).append(m)


#     for t in sorted(mt.keys()):

#         plist = mt[t]

#         plist.sort(key = lambda m: m.radius(), reverse = True)

#         print protrusion_stats(t, plist[0], plist[1:])

        

def protrusion_stats(t, cell_center, protrusions, np = 10):

    from math import pow, pi

    psort = list(protrusions)

    psort.sort(key = lambda m: m.radius(), reverse = True)

    radii = [m.radius() for m in psort[:np]]

    radii += [None for i in range(np-len(psort))]


    angles = []

    for i,p1 in enumerate(psort[:np]):

        for p2 in psort[i+1:np]:

            angles.append(angle(p1.xyz(), cell_center.xyz(), p2.xyz()))

    a = sum(angles) / len(angles) if angles else None

    

    links = []

    for i,p1 in enumerate(psort[:np]):

        links.append(linklength(p1.xyz(), cell_center.xyz()))

    links += [None for i in range(np-len(psort))]


    volumes=[]

    for r in radii:

        if r is not None:

            v=4.0/3*pi*pow(r,3.0)

            volumes.append(v)

    volumes += [None for i in range(np-len(psort))]

    unk = '%6s' % 'NA'

    line = ' '.join(['%3d' % t, unk if a is None else '%6.0f' % a] +

                   [(unk if v is None else ('%6.2f '% v ))for v in volumes] +[(unk if l is None else ('%6.2f '% l ))for l in links] +['\n'])

    return line


def angle(p1, p2, p3):

    import Matrix

    return Matrix.vector_angle([a-b for a,b in zip(p1,p2)],

                               [a-b for a,b in zip(p3,p2)])


def vector_angle(v1, v2):

    import Matrix

    return Matrix.vector_angle(v1, v2)


def linklength(p1, p2):

    from math import sqrt 

    return sqrt(sum([pow(a-b,2.0) for a,b in zip(p1,p2)]))


mark_protrusions()

#print_stats()
